# Supplementary material for: Organic Photodetectors with Extended Spectral Response Range Assisted by Plasmonic Hot-Electron Injection
Source: Nanomaterials (Basel). 2022 Sep 5;12(17):3084. doi: 10.3390/nano12173084 (PMC9458234; doi:10.3390/nano12173084)
Supplement: Supplementary file 1 [file nanomaterials-12-03084-s001.zip]

Archive with 1 entries (1 files):
- nanomaterials-1877226-supplementary.pdf
